# Supplementary material for: Socioeconomic Status and Interest in Genetic Testing in a US-Based Sample
Source: Healthcare (Basel). 2022 May 10;10(5):880. doi: 10.3390/healthcare10050880 (PMC9141316; doi:10.3390/healthcare10050880)
Supplement: Supplementary file 1 [file healthcare-10-00880-s001.zip]

Archive with 1 entries (1 files):
- healthcare-1692426-supplementary.pdf
